# Supplementary material for: Agrobacterium-Mediated Transient Expression Methods to Validate Gene Functions in Strawberry (F. × ananassa)
Source: Plants (Basel). 2024 Nov 22;13(23):3290. doi: 10.3390/plants13233290 (PMC11644488; doi:10.3390/plants13233290)
Supplement: Supplementary file 1 [file plants-13-03290-s001.zip]

Archive with 2 entries (2 files):
- Spp. Fig.pdf
- Supplementary Tables_final.pdf
